# Supplementary material for: QTL Mapping and Developing KASP Markers for High-Temperature Adult-Plant Resistance to Stripe Rust in Argentinian Spring Wheat William Som (PI 184597)
Source: Int J Mol Sci. 2025 May 24;26(11):5072. doi: 10.3390/ijms26115072 (PMC12154484; doi:10.3390/ijms26115072)
Supplement: Supplementary file 1 [file ijms-26-05072-s001.zip]

Archive with 1 entries (1 files):
- SupTables.xlsx
