# Supplementary material for: QTL Mapping and Developing KASP Markers for High-Temperature Adult-Plant Resistance to Stripe Rust in Argentinian Spring Wheat William Som (PI 184597)
Source: Int J Mol Sci. 2025 May 24;26(11):5072. doi: 10.3390/ijms26115072 (PMC12154484; doi:10.3390/ijms26115072)
Supplement: Supplementary file 1 [file ijms-26-05072-s001.zip › SupTables.xlsx]

## Sheet: Table S1a
Supplementary Table 1a. Mean stripe rust infection type (IT) and disease severity (DS) of the 114 recombinant inbred lines (RILs) from cross AvS/WS tested at the adult-plant stages across seven field environments in Washington, USA.
Environments are locations and years: MV = Mount Vernon, PU = Pullman; 15 = 2015, 16 = 2016, 23 = 2023, 24 = 2014.
Cross	RILs	15_MV_IT	15_MV_DS	16_PU_IT	16_PU_DS	16_MV_IT	16_MV_DS	23_PU_IT	23_PU_DS	23_MV_IT	23_MV_DS	24_PU_IT	24_PU_DS	24_MV_IT	24_MV_DS
AvS/PI 184597	RIL_1	8	85	8	80	8.5	90	8	85	9	100	8	40	9	100
AvS/PI 184597	RIL_2	7	65	7	53.3333	6.5	50	6	30	5	50	8	35	4	30
AvS/PI 184597	RIL_3	5	55	6	66.6667	6	55	5	35	6.5	60	5	45	5	50
AvS/PI 184597	RIL_4	7.5	50	5.66667	50	8	85	8	75	8.5	90	8	65	7.5	75
AvS/PI 184597	RIL_5	8.5	85	8.66667	93.3333	8	80	8	85	9	100	8	80	8.5	95
AvS/PI 184597	RIL_6	8	75	8.33333	90	8	80	8	75	9	100	8	65	9	85
AvS/PI 184597	RIL_7	8.5	90	8.33333	83.3333	8	70	7.5	75	9	100	8	80	9	100
AvS/PI 184597	RIL_8	6	55	5.66667	50	6.5	55	5.5	55	6.5	60	6.5	45	6	60
AvS/PI 184597	RIL_9	8	80	7.66667	70	9	90	8	70	9	100	8	70	9	85
AvS/PI 184597	RIL_10	8.5	95	8	86.6667	8.5	90	8	70	9	100	8	60	9	100
AvS/PI 184597	RIL_11	2	35	4.66667	36.6667	6.5	45	6.5	55	4	35	3.5	22.5	3	35
AvS/PI 184597	RIL_12	8	80	8.33333	90	8	80	8	80	9	100	8.5	80	9	100
AvS/PI 184597	RIL_13	8	80	8.33333	93.3333	7	65	8	90	8.5	95	8	80	8.5	85
AvS/PI 184597	RIL_14	6.5	55	5.33333	43.3333	5	45	5	40	5	45	5.5	40	7	70
AvS/PI 184597	RIL_15	6	55	8	76.6667	8	75	8	80	9	90	8	80	7.5	75
AvS/PI 184597	RIL_16	8.5	80	8	76.6667	8.5	80	8	80	9	100	8	85	9	85
AvS/PI 184597	RIL_17	8	80	8	76.6667	8.5	85	8	70	8.5	95	9	85	9	100
AvS/PI 184597	RIL_18	4.5	40	6.66667	53.3333	8	80	8	75	6.5	65	8	60	8.5	95
AvS/PI 184597	RIL_19	8	80	8	73.3333	7.5	75	8	70	9	100	8	75	9	92.5
AvS/PI 184597	RIL_20	5.5	50	6.33333	53.3333	4.5	45	6	35	5	35	8	60	4	30
AvS/PI 184597	RIL_21	4.5	40	5.33333	43.3333	6.5	55	3	12.5	6.5	45	7.5	40	3	25
AvS/PI 184597	RIL_22	5	40	6	50	7.5	75	7.5	45	7	60	8	40	6	60
AvS/PI 184597	RIL_23	2	25	4.33333	23.3333	5	60	8	32.5	6	50	5	40	8	80
AvS/PI 184597	RIL_24	7.5	55	7.66667	66.6667	8	80	7	55	9	100	6.5	50	8.5	90
AvS/PI 184597	RIL_25	7	50	7.66667	70	8	75	8	85	9	100	8.5	80	9	100
AvS/PI 184597	RIL_26	8	65	8	76.6667	7.5	70	8.5	95	9	100	8	75	9	95
AvS/PI 184597	RIL_27	4	40	5.66667	56.6667	5	55	7.5	65	6	70	8	40	6	60
AvS/PI 184597	RIL_28	8	85	8.33333	90	9	95	7.5	75	9	100	8	70	9	100
AvS/PI 184597	RIL_29	8	80	8	80	9	100	8	85	9	100	8	80	9	100
AvS/PI 184597	RIL_30	8	85	9	100	9	95	6	60	9	100	8	60	8	90
AvS/PI 184597	RIL_31	3.5	30	5	33.3333	4	25	2	5	2	25	3	10	3	20
AvS/PI 184597	RIL_32	6.5	40	5	33.3333	7	70	4	15	4	40	3	15	7.5	75
AvS/PI 184597	RIL_33	3.5	27.5	3.66667	20	4.5	40	4.5	30	4	35	3	12.5	4	35
AvS/PI 184597	RIL_34	5.5	60	5.33333	40	5	40	7	32.5	5	40	5	40	7.5	75
AvS/PI 184597	RIL_35	6	60	5	33.3333	7	70	6.5	30	7	70	7.5	45	8	80
AvS/PI 184597	RIL_36	8	80	7.66667	76.6667	9	95	7.5	45	9	95	8	70	8.5	90
AvS/PI 184597	RIL_37	8	90	8.33333	86.6667	9	100	8	55	9	100	8	80	8.5	95
AvS/PI 184597	RIL_38	8.5	85	8.33333	86.6667	8	80	8	60	9	100	8	70	9	95
AvS/PI 184597	RIL_39	4	30	7.66667	80	7	80	8	65	8.5	95	7.5	60	9	95
AvS/PI 184597	RIL_40	7	50	6	56.6667	8	80	8	45	8.5	80	6.5	55	8.5	80
AvS/PI 184597	RIL_41	5	50	6.33333	56.6667	7	70	8	75	8.5	85	6.5	30	8.5	95
AvS/PI 184597	RIL_42	8	80	7	66.6667	9	100	5.5	50	8.5	95	8	65	8	80
AvS/PI 184597	RIL_43	7	60	6.33333	63.3333	8	80	8	70	9	90	8	45	6.5	70
AvS/PI 184597	RIL_44	3.5	35	3.66667	15	7	70	2.5	7.5	4	35	2.5	12.5	4	40
AvS/PI 184597	RIL_45	5	40	3	10	4.5	35	8	80	3	30	8.5	90	9	100
AvS/PI 184597	RIL_46	6	45	7.33333	60	8	80	7.5	65	9	85	2.5	25	7.5	75
AvS/PI 184597	RIL_47	9	95	8.33333	86.6667	8.5	90	8	90	9	100	8	75	9	100
AvS/PI 184597	RIL_48	8	80	8	80	9	100	8	80	9	100	8.5	85	9	100
AvS/PI 184597	RIL_49	2	25	3	20	3	20	2	5	2	20	2.5	20	2	20
AvS/PI 184597	RIL_50	8	90	8	80	9	100	7.5	75	9	100	8	80	9	100
AvS/PI 184597	RIL_51	8	60	8	76.66			8	70	9	90	8	80	9	90
AvS/PI 184597	RIL_52	8	70	8	80	7	60	8	70	8.5	95	8	80	9	95
AvS/PI 184597	RIL_53	5	50	5	30	4.5	40	7	65	6.5	60	7.5	75	8.5	85
AvS/PI 184597	RIL_54	8	60	8	65	8	65	8	80	8.5	85	8	80	8.5	85
AvS/PI 184597	RIL_55	8	85	8	70	8	80	8	60	8.5	90	8	70	8.5	85
AvS/PI 184597	RIL_56	7	60	6.66667	63.3333	7	65	8	65	8	80	7.5	70	8.5	85
AvS/PI 184597	RIL_57	8	80	7.33333	76.6667	7	75	8	80	8	85	8	25	8	80
AvS/PI 184597	RIL_58	7	55	5	33.3333	8	80	8	50	7	60	6.5	35	8.5	95
AvS/PI 184597	RIL_59	2	20	5.66667	43.3333	6	55	8	65	6	55	8	50	8.5	85
AvS/PI 184597	RIL_60	5.5	40	7.33333	70	7.5	75	7	60	8	70	7.5	75	6	60
AvS/PI 184597	RIL_61	8.5	90	8.33333	86.6667	9	90	8	95	8.5	95	8	75	9	95
AvS/PI 184597	RIL_62	8.5	90	8.33333	90	8.5	90	8	85	9	100	8	75	9	95
AvS/PI 184597	RIL_63	3.5	25	3.66667	26.6667	3.5	40	2.5	7.5	2.5	30	4	20	2	20
AvS/PI 184597	RIL_64	5	50	5.66667	40	5.5	55	5	27.5	3	35	3	20	7.5	75
AvS/PI 184597	RIL_65	9	80	8.66667	93.3333	9	95	8	90	9	95	8	70	9	100
AvS/PI 184597	RIL_66	7.5	70	8	73.33			8	85	8	90	8	70	9	90
AvS/PI 184597	RIL_67	8	80	7.66667	70	7	70	8	77.5	9	95	8	70	9	90
AvS/PI 184597	RIL_68	8	70	8	80	7	70	7.5	65	8.5	90	8	80	9	85
AvS/PI 184597	RIL_69	7.5	65	7	63.3333	8	85	7	55	6	50	8	65	7.5	75
AvS/PI 184597	RIL_70	7.5	75	7.66667	73.3333	8	80	8	80	8.5	90	8	80	9	90
AvS/PI 184597	RIL_71	8	80	8	76.6667	8	80	8	77.5	9	90	8	60	9	95
AvS/PI 184597	RIL_72	7.5	65	6	53.3333	7	60	8	75	8.5	90	8	55	9	90
AvS/PI 184597	RIL_73	6	45	7	63.3333	7	75	8	60	7	60	7.5	55	6.5	65
AvS/PI 184597	RIL_74	8	90	8	83.33			8	90	8	90	8	70	8.5	90
AvS/PI 184597	RIL_75	8	90	7.66667	76.6667	8	80	8	90	8.5	95	8	65	9	90
AvS/PI 184597	RIL_76	7.5	55	7.66	70			8	60	8	75	8	65	8	80
AvS/PI 184597	RIL_77	8	75	8	76.6667	9	100	8	70	8	90	8	65	9	100
AvS/PI 184597	RIL_78	5	45	5.33333	33.3333			8	70	6	65	3.5	35	8	85
AvS/PI 184597	RIL_79	5.5	55	7.33333	66.6667	7.5	80	8	65	8	80	8	50	8	90
AvS/PI 184597	RIL_80	5	45	6.66667	56.6667	6	50	4	20	3	30	3	20	5	50
AvS/PI 184597	RIL_81	8	90	8	83.3333	8.5	90	8	85	9	100	8	55	9	95
AvS/PI 184597	RIL_82	8	75	8.33333	83.3333	9	95	7.5	80	9	100	8	60	9	95
AvS/PI 184597	RIL_83	8	90	8.33333	90	8.5	90	8	50	9	100	8	70	9	95
AvS/PI 184597	RIL_84	8	70	8	76.6667	8	80	8	60	9	100	8	80	9	95
AvS/PI 184597	RIL_85	7.5	65	7.66667	70	8	80	6.5	40	8.5	90	8	70	9	85
AvS/PI 184597	RIL_86	7.5	75	5.66667	50	8.5	80	6.5	70	8.5	85	7.5	55	8.5	85
AvS/PI 184597	RIL_87	8	85	7.33333	63.3333	8.5	85	7	35	8	90	8	60	8.5	85
AvS/PI 184597	RIL_88	7	70	6.66667	70	9	100	8	80	8.5	90	8	55	8.5	95
AvS/PI 184597	RIL_89	7	60	6	46.6667	7.5	70	8	80	8.5	85	6	55	8.5	90
AvS/PI 184597	RIL_90	6	50	5.66667	36.6667	6	30	8	50	5.5	60	3	20	6.5	60
AvS/PI 184597	RIL_91	5	40	3.66667	20	6.5	60	2.5	7.5	4	40	2.5	15	4	35
AvS/PI 184597	RIL_92	8	50	3.66667	15	3	10	4	20	2.5	25	8	70	2.5	25
AvS/PI 184597	RIL_93	6.5	55	6.33	56.66			7	37.5	5.5	50	5	50	4	40
AvS/PI 184597	RIL_94	2	20	8	83.33			8.5	90	8	70	8	80	8.5	85
AvS/PI 184597	RIL_95	7	60	6.66667	56.6667	6	40	4	17.5	6.5	55	4	40	8	80
AvS/PI 184597	RIL_96	8	85	7.33333	73.3333	8	80	8	67.5	8.5	90	8	60	9	90
AvS/PI 184597	RIL_97	7.5	70	7.66667	66.6667	7.5	65	8	70	8	90	8	65	8.5	95
AvS/PI 184597	RIL_98	8	90	8.33	86.66			8	100	9	100	8	60	9	100
AvS/PI 184597	RIL_99	8	90	8	73.3333	8	80	8.5	100	9	100	8	80	9	95
AvS/PI 184597	RIL_100	8	90	8	80	8.5	90	8	95	9	100	8.5	80	9	100
AvS/PI 184597	RIL_101	8	90	8.33333	83.3333	8	80	8	80	9	100	8	75	9	95
AvS/PI 184597	RIL_102	8	75	7.66667	73.3333	8.5	95	7.5	60	9	100	8	80	9	95
AvS/PI 184597	RIL_103	4	40	5	36.6667	6	55	4	22.5	5	45	5	45	3	30
AvS/PI 184597	RIL_104	6	60	6.33333	50	8.5	95	8	80	8.5	90	8	55	9	95
AvS/PI 184597	RIL_105	8	75	7.66667	80	9	95	8	80	8.5	90	8	50	8	90
AvS/PI 184597	RIL_106	6.5	70	6.66667	56.6667	5	45	6.5	50	7	65	8	65	6	60
AvS/PI 184597	RIL_107	6	50	7	70			8	60	8	90	8	55	8.5	85
AvS/PI 184597	RIL_108	4	40	6	60	7	70	6.5	42.5	7	70	8	55	8.5	90
AvS/PI 184597	RIL_109	6.5	62.5	7.33333	60	6	65	8.5	90	8	85	8	70	8.5	90
AvS/PI 184597	RIL_110	8	90	7.66667	80	9	95	8	90	8.5	95	8	40	8.5	90
AvS/PI 184597	RIL_111	8	75	8	76.6667	9	95	8.5	72.5	9	100	8	50	9	90
AvS/PI 184597	RIL_112	7.5	70	8	70	9	95	8	80	8	90	8	50	8.5	90
AvS/PI 184597	RIL_113	7	50	4.66667	26.6667	4	25	6.5	50	5	50	7.5	70	5.5	55
AvS/PI 184597	RIL_114	7	65	6.66667	53.3333	7.5	70	6	47.5	7	75	8	50	6.5	65
Resistant parent		2.5	12.5	2.5	9.1	3.25	17.5	2.75	6.25	2	20	2	2.75	2.25	17.5
Susceptible parent		9	100	9	100	9	100	8.5	93.3	9	100	9	90	9	100
Popln. Mean		6.75	64.0351	6.91216	63.6693	7.34286	72.4286	7.13158	62.0175	7.50439	78.3772	7.14912	57.9605	7.71491	79.8904
Note: IT and DS values of the RILs are mean of two replications within environment.

## Sheet: Table S1b
Supplementary Table 1b. Oregional and mean stripe rust infection type (IT) and disease severity (DS) of the 114 recombinant inbred lines (RILs) from cross AvS/WS tested at the adult-plant stages across seven field environments in Washington, USA.
RILs	Pullman 2016										Pullman 2023								Pullman 2024								Mount Vernon 2015								Mount Vernon 2016								Mount Vernon 2023
	IT					DS					IT				DS				IT				DS				IT				DS				IT				DS				IT				DS
	Rep1	Rep2	Rep3	Mean		Rep1	Rep2	Rep3	Mean		Rep1	Rep2	Average		Rep1	Rep2	Mean		Rep1	Rep2	Mean		Rep1	Rep2	Mean		Rep1	Rep2	Mean		Rep1	Rep2	Mean		Rep1	Rep2	Mean		Rep1	Rep2	Mean		Rep1	Rep2	Mean		Rep1	Rep2	Mean
RIL_1	8	9	7	8		70	100	70	80		8	8	8		80	90	85		8	8	8		20	60	40		8	8	8		80	90	85		8	9	8.5		80	100	90		9	9	9		100	100	100
RIL_2	7	6	8	7		60	40	60	53.3333		7	6	6.5		30	30	30		8	8	8		30	40	35		7	7	7		60	70	65		7	6	6.5		60	40	50		5	5	5		50	50	50
RIL_3	7	5	6	6		70	60	70	66.6667		4	6	5		20	50	35		5	5	5		40	50	45		5	5	5		50	60	55		7	5	6		70	40	55		8	5	6.5		60	60	60
RIL_4	5	6	6	5.66667		50	50	50	50		8	8	8		50	100	75		8	8	8		60	70	65		8	7	7.5		40	60	50		7	9	8		70	100	85		8	9	8.5		80	100	90
RIL_5	9	9	8	8.66667		100	90	90	93.3333		8	8	8		80	90	85		7	9	8		70	90	80		9	8	8.5		90	80	85		8	8	8		80	80	80		9	9	9		100	100	100
RIL_6	8	9	8	8.33333		90	90	90	90		8	8	8		60	90	75		8	8	8		60	70	65		8	8	8		80	70	75		8	8	8		80	80	80		9	9	9		100	100	100
RIL_7	9	8	8	8.33333		90	80	80	83.3333		7	8	7.5		50	100	75		8	8	8		80	80	80		9	8	8.5		90	90	90		7	9	8		50	90	70		9	9	9		100	100	100
RIL_8	6	5	6	5.66667		50	40	60	50		5	6	5.5		50	60	55		5	8	6.5		40	50	45		5	7	6		50	60	55		7	6	6.5		50	60	55		8	5	6.5		70	50	60
RIL_9	7	8	8	7.66667		60	80	70	70		8	8	8		60	80	70		8	8	8		70	70	70		8	8	8		90	70	80		9	9	9		90	90	90		9	9	9		100	100	100
RIL_10	8	8	8	8		90	80	90	86.6667		8	8	8		50	90	70		8	8	8		40	80	60		9	8	8.5		100	90	95		9	8	8.5		100	80	90		9	9	9		100	100	100
RIL_11	3	5	6	4.66667		30	30	50	36.6667		7	6	6.5		50	60	55		2	5	3.5		5	40	22.5		2	2	2		30	40	35		7	6	6.5		50	40	45		5	3	4		40	30	35
RIL_12	8	9	8	8.33333		90	90	90	90		8	8	8		80	80	80		8	9	8.5		70	90	80		8	8	8		80	80	80		8	8	8		80	80	80		9	9	9		100	100	100
RIL_13	8	9	8	8.33333		90	100	90	93.3333		8	8	8		80	100	90		8	8	8		70	90	80		8	8	8		80	80	80		6	8	7		50	80	65		9	8	8.5		100	90	95
RIL_14	5	5	6	5.33333		40	40	50	43.3333		5	5	5		40	40	40		7	4	5.5		50	30	40		6	7	6.5		50	60	55		5	5	5		50	40	45		5	5	5		50	40	45
RIL_15	8	8	8	8		70	80	80	76.6667		8	8	8		80	80	80		8	8	8		80	80	80		6	6	6		60	50	55		8	8	8		70	80	75		9	9	9		90	90	90
RIL_16	8	8	8	8		70	80	80	76.6667		8	8	8		80	80	80		8	8	8		80	90	85		9	8	8.5		80	80	80		8	9	8.5		70	90	80		9	9	9		100	100	100
RIL_17	8	8	8	8		70	90	70	76.6667		8	8	8		60	80	70		9	9	9		80	90	85		8	8	8		80	80	80		8	9	8.5		80	90	85		9	8	8.5		100	90	95
RIL_18	6	7	7	6.66667		40	60	60	53.3333		8	8	8		70	80	75		8	8	8		60		60		5	4	4.5		40	40	40		7	9	8		60	100	80		5	8	6.5		50	80	65
RIL_19	8	8	8	8		70	80	70	73.3333		8	8	8		60	80	70		8	8	8		70	80	75		8	8	8		80	80	80		7	8	7.5		60	90	75		9	9	9		100	100	100
RIL_20	7	5	7	6.33333		60	40	60	53.3333		5	7	6		20	50	35		8	8	8		40	80	60		5	6	5.5		40	60	50		5	4	4.5		50	40	45		5	5	5		40	30	35
RIL_21	5	5	6	5.33333		40	40	50	43.3333		3	3	3		10	15	12.5		8	7	7.5		30	50	40		4	5	4.5		30	50	40		8	5	6.5		60	50	55		8	5	6.5		60	30	45
RIL_22	5	6	7	6		40	50	60	50		7	8	7.5		50	40	45		8	8	8		30	50	40		5	5	5		40	40	40		7	8	7.5		70	80	75		7	7	7		50	70	60
RIL_23	4	5	4	4.33333		30	20	20	23.3333		8	8	8		30	35	32.5		5	5	5		40	40	40		2	2	2		20	30	25		5	5	5		60	60	60		7	5	6		50	50	50
RIL_24	7	8	8	7.66667		50	80	70	66.6667		8	6	7		60	50	55		5	8	6.5		50	50	50		8	7	7.5		60	50	55		7	9	8		70	90	80		9	9	9		100	100	100
RIL_25	7	8	8	7.66667		60	70	80	70		8	8	8		100	70	85		8	9	8.5		70	90	80		7	7	7		40	60	50		8	8	8		80	70	75		9	9	9		100	100	100
RIL_26	8	8	8	8		70	90	70	76.6667		9	8	8.5		100	90	95		8	8	8		70	80	75		8	8	8		70	60	65		7	8	7.5		60	80	70		9	9	9		100	100	100
RIL_27	6	5	6	5.66667		50	60	60	56.6667		6	9	7.5		40	90	65		8	8	8		40	40	40		4	4	4		40	40	40		5	5	5		50	60	55		7	5	6		80	60	70
RIL_28	8	9	8	8.33333		90	100	80	90		8	7	7.5		80	70	75		8	8	8		60	80	70		8	8	8		85	85	85		9	9	9		90	100	95		9	9	9		100	100	100
RIL_29	8	8	8	8		70	80	90	80		8	8	8		80	90	85		8	8	8		80	80	80		8	8	8		80	80	80		9	9	9		100	100	100		9	9	9		100	100	100
RIL_30	9	9	9	9		100	100	100	100		6	6	6		60	60	60		8	8	8		60	60	60		8	8	8		80	90	85		9	9	9		90	100	95		9	9	9		100	100	100
RIL_31	5	5	5	5		30	30	40	33.3333		2	2	2		5	5	5		3	3	3		10	10	10		5	2	3.5		50	10	30		3	5	4		20	30	25		2	2	2		30	20	25
RIL_32	5	5	5	5		30	40	30	33.3333		5	3	4		25	5	15		3	3	3		10	20	15		6	7	6.5		40	40	40		6	8	7		60	80	70		5	3	4		50	30	40
RIL_33	3	4	4	3.66667		20	20	20	20		4	5	4.5		30	30	30		3	3	3		5	20	12.5		2	5	3.5		15	40	27.5		4	5	4.5		40	40	40		5	3	4		40	30	35
RIL_34	4	6	6	5.33333		30	40	50	40		6	8	7		35	30	32.5		5	5	5		40	40	40		6	5	5.5		60	60	60		4	6	5		20	60	40		5	5	5		40	40	40
RIL_35	5	5	5	5		40	30	30	33.3333		5	8	6.5		30	30	30		7	8	7.5		40	50	45		7	5	6		60	60	60		7	7	7		70	70	70		7	7	7		60	80	70
RIL_36	8	8	7	7.66667		80	90	60	76.6667		7	8	7.5		50	40	45		8	8	8		70	70	70		8	8	8		80	80	80		9	9	9		100	90	95		9	9	9		100	90	95
RIL_37	8	9	8	8.33333		80	90	90	86.6667		8	8	8		60	50	55		8	8	8		80	80	80		8	8	8		90	90	90		9	9	9		100	100	100		9	9	9		100	100	100
RIL_38	8	8	9	8.33333		80	80	100	86.6667		8	8	8		80	40	60		8	8	8		70	70	70		9	8	8.5		90	80	85		8	8	8		80	80	80		9	9	9		100	100	100
RIL_39	7	8	8	7.66667		80	80	80	80		8	8	8		90	40	65		7	8	7.5		60	60	60		4	4	4		30	30	30		7	7	7		70	90	80		9	8	8.5		100	90	95
RIL_40	6	5	7	6		50	60	60	56.6667		8	8	8		60	30	45		5	8	6.5		50	60	55		6	8	7		40	60	50		8	8	8		80	80	80		9	8	8.5		80	80	80
RIL_41	6	6	7	6.33333		70	40	60	56.6667		8	8	8		90	60	75		8	5	6.5		20	40	30		5	5	5		50	50	50		8	6	7		80	60	70		9	8	8.5		80	90	85
RIL_42	7	7	7	7		70	70	60	66.6667		6	5	5.5		60	40	50		8	8	8		60	70	65		8	8	8		80	80	80		9	9	9		100	100	100		9	8	8.5		100	90	95
RIL_43	6	7	6	6.33333		60	70	60	63.3333		8	8	8		80	60	70		8	8	8		40	50	45		7	7	7		60	60	60		8	8	8		80	80	80		9	9	9		90	90	90
RIL_44	4	4	3	3.66667		30	10	5	15		3	2	2.5		10	5	7.5		2	3	2.5		5	20	12.5		2	5	3.5		20	50	35		7	7	7		70	70	70		5	3	4		40	30	35
RIL_45	3	3	3	3		10	10	10	10		8	8	8		80	80	80		9	8	8.5		100	80	90		5	5	5		30	50	40		6	3	4.5		50	20	35		3	3	3		30	30	30
RIL_46	7	8	7	7.33333		50	70	60	60		7	8	7.5		70	60	65		2	3	2.5		20	30	25		5	7	6		30	60	45		8	8	8		80	80	80		9	9	9		80	90	85
RIL_47	8	9	8	8.33333		90	100	70	86.6667		8	8	8		100	80	90		8	8	8		70	80	75		9	9	9		100	90	95		9	8	8.5		100	80	90		9	9	9		100	100	100
RIL_48	8	8	8	8		80	80	80	80		8	8	8		100	60	80		8	9	8.5		80	90	85		8	8	8		80	80	80		9	9	9		100	100	100		9	9	9		100	100	100
RIL_49	3	3	3	3		20	20	20	20		2	2	2		5	5	5		2	3	2.5		20	20	20		2	2	2		20	30	25		3	3	3		20	20	20		2	2	2		20	20	20
RIL_50	8	8	8	8		80	80	80	80		8	7	7.5		100	50	75		8	8	8		80	80	80		8	8	8		90	90	90		9	9	9		100	100	100		9	9	9		100	100	100
RIL_51	8	8	8	8		80	80	70	76.6667		8	8	8		80	60	70		8	8	8		80	80	80		8	8	8		60	60	60		-	-			-	-			9	9	9		90	90	90
RIL_52	8	8	8	8		70	80	90	80		8	8	8		100	40	70		8	8	8		80	80	80		8	8	8		70	70	70		7	7	7		60	60	60		9	8	8.5		100	90	95
RIL_53	5	5	5	5		30	30	30	30		8	6	7		80	50	65		7	8	7.5		70	80	75		5	5	5		50	50	50		4	5	4.5		50	30	40		8	5	6.5		80	40	60
RIL_54	8	8	-	8		70	60	-	65		8	8	8		80	80	80		8	8	8		80	80	80		8	8	8		60	60	60		8	8	8		70	60	65		8	9	8.5		80	90	85
RIL_55	8	8	8	8		70	70	70	70		8	8	8		80	40	60		8	8	8		80	60	70		8	8	8		80	90	85		8	8	8		80	80	80		8	9	8.5		90	90	90
RIL_56	6	6	8	6.66667		70	60	60	63.3333		8	8	8		60	70	65		7	8	7.5		70	70	70		7	7	7		60	60	60		8	6	7		80	50	65		8	8	8		80	80	80
RIL_57	7	7	8	7.33333		80	70	80	76.6667		8	8	8		80	80	80		8	8	8		20	30	25		8	8	8		80	80	80		7	7	7		80	70	75		8	8	8		90	80	85
RIL_58	5	5	5	5		30	40	30	33.3333		8	8	8		50	50	50		5	8	6.5		40	30	35		7	7	7		50	60	55		9	7	8		90	70	80		7	7	7		50	70	60
RIL_59	5	6	6	5.66667		30	50	50	43.3333		8	8	8		60	70	65		8	8	8		50	50	50		2	2	2		20	20	20		7	5	6		70	40	55		7	5	6		50	60	55
RIL_60	7	8	7	7.33333		70	80	60	70		6	8	7		60	60	60		7	8	7.5		80	70	75		5	6	5.5		30	50	40		7	8	7.5		70	80	75		8	8	8		80	60	70
RIL_61	8	8	9	8.33333		90	80	90	86.6667		8	8	8		100	90	95		8	8	8		70	80	75		9	8	8.5		90	90	90		9	9	9		90	90	90		9	8	8.5		100	90	95
RIL_62	8	9	8	8.33333		80	100	90	90		8	8	8		90	80	85		8	8	8		70	80	75		9	8	8.5		90	90	90		8	9	8.5		80	100	90		9	9	9		100	100	100
RIL_63	3	5	3	3.66667		20	40	20	26.6667		2	3	2.5		5	10	7.5		5	3	4		20	20	20		5	2	3.5		30	20	25		3	4	3.5		40	40	40		3	2	2.5		40	20	30
RIL_64	5	7	5	5.66667		30	60	30	40		5	5	5		30	25	27.5		3	3	3		20	20	20		5	5	5		50	50	50		4	7	5.5		40	70	55		3	3	3		40	30	35
RIL_65	8	9	9	8.66667		90	90	100	93.3333		8	8	8		100	80	90		8	8	8		70	70	70		9	9	9		80	80	80		9	9	9		90	100	95		9	9	9		90	100	95
RIL_66	8	8	8	8		70	80	70	73.3333		8	8	8		90	80	85		8	8	8		70	70	70		8	7	7.5		80	60	70		-	-			-	-			8	8	8		90	90	90
RIL_67	8	7	8	7.66667		60	60	90	70		8	8	8		75	80	77.5		8	8	8		60	80	70		8	8	8		70	90	80		7	7	7		70	70	70		9	9	9		100	90	95
RIL_68	8	8	8	8		80	80	80	80		8	7	7.5		70	60	65		8	8	8		80	80	80		8	8	8		60	80	70		7	7	7		70	70	70		9	8	8.5		90	90	90
RIL_69	7	7	7	7		60	70	60	63.3333		7	7	7		60	50	55		8	8	8		70	60	65		8	7	7.5		80	50	65		9	7	8		90	80	85		7	5	6		60	40	50
RIL_70	8	8	7	7.66667		70	80	70	73.3333		8	8	8		80	80	80		8	8	8		80	80	80		8	7	7.5		80	70	75		8	8	8		80	80	80		9	8	8.5		90	90	90
RIL_71	8	8	8	8		80	80	70	76.6667		8	8	8		75	80	77.5		8	8	8		60	60	60		8	8	8		80	80	80		8	8	8		80	80	80		9	9	9		90	90	90
RIL_72	6	6	6	6		40	60	60	53.3333		8	8	8		80	70	75		8	8	8		60	50	55		8	7	7.5		60	70	65		7	7	7		60	60	60		8	9	8.5		90	90	90
RIL_73	7	7	7	7		60	70	60	63.3333		8	8	8		70	50	60		8	7	7.5		50	60	55		7	5	6		60	30	45		7	7	7		80	70	75		9	5	7		80	40	60
RIL_74	8	8	8	8		70	90	90	83.3333		8	8	8		80	100	90		8	8	8		70	70	70		8	8	8		90	90	90		-	-			-	-			8	8	8		90	90	90
RIL_75	7	8	8	7.66667		60	80	90	76.6667		8	8	8		80	100	90		8	8	8		60	70	65		8	8	8		90	90	90		8	8	8		80	80	80		9	8	8.5		100	90	95
RIL_76	7	8	8	7.66667		70	70	70	70		8	8	8		70	60	65		8	8	8		70	60	65		8	7	7.5		60	50	55		-	-			-	-			8	8	8		80	70	75
RIL_77	8	8	8	8		70	90	70	76.6667		8	8	8		70	70	70		8	8	8		60	70	65		8	8	8		80	70	75		9	9	9		100	100	100		8	8	8		90	90	90
RIL_78	4	6	6	5.33333		20	40	40	33.3333		8	8	8		60	80	70		2	5	3.5		20	50	35		5	5	5		50	40	45		-	-			-	-			7	5	6		80	50	65
RIL_79	8	6	8	7.33333		80	50	70	66.6667		8	8	8		50	80	65		8	8	8		40	60	50		6	5	5.5		60	50	55		8	7	7.5		80	80	80		8	8	8		80	80	80
RIL_80	7	6	7	6.66667		60	50	60	56.6667		4	4	4		20	20	20		3	3	3		20	20	20		5	5	5		50	40	45		6	6	6		50	50	50		3	3	3		30	30	30
RIL_81	8	8	8	8		80	90	80	83.3333		8	8	8		80	90	85		8	8	8		50	60	55		8	8	8		90	90	90		8	9	8.5		80	100	90		9	9	9		100	100	100
RIL_82	8	9	8	8.33333		70	100	80	83.3333		8	7	7.5		80	80	80		8	8	8		60	60	60		8	8	8		80	70	75		9	9	9		90	100	95		9	9	9		100	100	100
RIL_83	8	9	8	8.33333		80	100	90	90		8	8	8		50	50	50		8	8	8		70	70	70		8	8	8		90	90	90		8	9	8.5		80	100	90		9	9	9		100	100	100
RIL_84	8	8	8	8		80	70	80	76.6667		8	8	8		60	60	60		8	8	8		80	80	80		8	8	8		80	60	70		8	8	8		80	80	80		9	9	9		100	100	100
RIL_85	8	7	8	7.66667		80	60	70	70		7	6	6.5		30	50	40		8	8	8		60	80	70		7	8	7.5		60	70	65		8	8	8		80	80	80		9	8	8.5		90	90	90
RIL_86	6	6	5	5.66667		50	60	40	50		5	8	6.5		40	100	70		7	8	7.5		60	50	55		7	8	7.5		70	80	75		8	9	8.5		60	100	80		9	8	8.5		90	80	85
RIL_87	8	7	7	7.33333		60	70	60	63.3333		8	6	7		30	40	35		8	8	8		60	60	60		8	8	8		80	90	85		8	9	8.5		70	100	85		8	8	8		90	90	90
RIL_88	7	6	7	6.66667		60	80	70	70		8	8	8		80	80	80		8	8	8		40	70	55		6	8	7		60	80	70		9	9	9		100	100	100		9	8	8.5		90	90	90
RIL_89	5	6	7	6		40	50	50	46.6667		8	8	8		90	70	80		5	7	6		50	60	55		7	7	7		60	60	60		9	6	7.5		90	50	70		9	8	8.5		90	80	85
RIL_90	7	4	6	5.66667		40	20	50	36.6667		8	8	8		20	50	35		3	3	3		20	20	20		7	5	6		60	40	50		6	6	6		30	30	30		8	3	5.5		90	30	60
RIL_91	5	3	3	3.66667		20	20	20	20		2	3	2.5		5	10	7.5		2	3	2.5		10	20	15		5	5	5		40	40	40		8	5	6.5		80	40	60		5	3	4		50	30	40
RIL_92	3	3	5	3.66667		5	10	30	15		3	5	4		20	20	20		8	8	8		70	70	70		8	8	8		50	50	50		3	3	3		10	10	10		3	2	2.5		30	20	25
RIL_93	6	6	7	6.33333		50	50	70	56.6667		8	6	7		35	40	37.5		5	5	5		50	50	50		6	7	6.5		60	50	55		-	-			-	-			8	3	5.5		70	30	50
RIL_94	8	8	8	8		80	80	90	83.3333		8	9	8.5		80	100	90		8	8	8		80	80	80		2	2	2		20	20	20		-	-			-	-			8	8	8		60	80	70
RIL_95	7	6	7	6.66667		60	50	60	56.6667		3	5	4		5	30	17.5		4	4	4		40	40	40		7	7	7		60	60	60		6	6	6		40	40	40		5	8	6.5		40	70	55
RIL_96	7	8	7	7.33333		70	80	70	73.3333		8	8	8		50	85	67.5		8	8	8		60	60	60		8	8	8		80	90	85		8	8	8		80	80	80		9	8	8.5		90	90	90
RIL_97	8	7	8	7.66667		70	70	60	66.6667		8	8	8		60	80	70		8	8	8		60	70	65		8	7	7.5		80	60	70		8	7	7.5		60	70	65		8	8	8		90	90	90
RIL_98	8	9	8	8.33333		80	100	80	86.6667		8	8	8		100	100	100		8	8	8		60	60	60		8	8	8		90	90	90		-	-			-	-			9	9	9		100	100	100
RIL_99	8	8	8	8		60	80	80	73.3333		8	9	8.5		100	100	100		8	8	8		80	80	80		8	8	8		90	90	90		8	8	8		80	80	80		9	9	9		100	100	100
RIL_100	8	8	8	8		80	80	80	80		8	8	8		100	90	95		8	9	8.5		70	90	80		8	8	8		90	90	90		8	9	8.5		80	100	90		9	9	9		100	100	100
RIL_101	9	8	8	8.33333		90	80	80	83.3333		8	8	8		80	80	80		8	8	8		70	80	75		8	8	8		90	90	90		8	8	8		80	80	80		9	9	9		100	100	100
RIL_102	7	8	8	7.66667		60	70	90	73.3333		7	8	7.5		60	60	60		8	8	8		80	80	80		8	8	8		70	80	75		8	9	8.5		90	100	95		9	9	9		100	100	100
RIL_103	5	5	5	5		30	40	40	36.6667		4	4	4		15	30	22.5		5	5	5		40	50	45		5	3	4		50	30	40		6	6	6		50	60	55		5	5	5		40	50	45
RIL_104	6	7	6	6.33333		40	70	40	50		8	8	8		80	80	80		8	8	8		50	60	55		6	6	6		60	60	60		8	9	8.5		90	100	95		9	8	8.5		90	90	90
RIL_105	8	8	7	7.66667		70	90	80	80		8	8	8		80	80	80		8	8	8		40	60	50		8	8	8		80	70	75		9	9	9		100	90	95		9	8	8.5		90	90	90
RIL_106	7	5	8	6.66667		50	40	80	56.6667		7	6	6.5		60	40	50		8	8	8		60	70	65		6	7	6.5		80	60	70		5	5	5		50	40	45		7	7	7		60	70	65
RIL_107	6	7	8	7		50	70	90	70		8	8	8		50	70	60		8	8	8		50	60	55		6	6	6		50	50	50		-	-			-	-			8	8	8		90	90	90
RIL_108	7	5	6	6		50	70	60	60		8	5	6.5		35	50	42.5		8	8	8		50	60	55		6	2	4		60	20	40		7	7	7		70	70	70		7	7	7		70	70	70
RIL_109	7	8	7	7.33333		50	70	60	60		8	9	8.5		80	100	90		8	8	8		70	70	70		7	6	6.5		75	50	62.5		6	6	6		60	70	65		8	8	8		90	80	85
RIL_110	7	8	8	7.66667		70	90	80	80		8	8	8		90	90	90		8	8	8		30	50	40		8	8	8		90	90	90		9	9	9		90	100	95		9	8	8.5		100	90	95
RIL_111	8	8	8	8		80	80	70	76.6667		8	9	8.5		55	90	72.5		8	8	8		50	50	50		8	8	8		70	80	75		9	9	9		90	100	95		9	9	9		100	100	100
RIL_112	8	8	8	8		60	80	70	70		8	8	8		70	90	80		8	8	8		40	60	50		7	8	7.5		60	80	70		9	9	9		100	90	95		8	8	8		90	90	90
RIL_113	4	5	5	4.66667		20	30	30	26.6667		8	5	6.5		50	50	50		7	8	7.5		60	80	70		7	7	7		60	40	50		4	4	4		20	30	25		5	5	5		50	50	50
RIL_114	6	6	8	6.66667		50	50	60	53.3333		6	6	6		35	60	47.5		8	8	8		40	60	50		7	7	7		60	70	65		7	8	7.5		70	70	70		7	7	7		80	70	75
Resistant parent	2	2	3	2.33333		5	5	10	6.66667		4	2	3		10	5	7.5		2	2	2		2	2	2		2	2	2		10	10	10		3	3	3		10	20	15		2	2	2		20	20	20
Resistant parent	2	3	3	2.66667		5	10	20	11.6667		2	3	2.5		5	5	5		2	2	2		2	5	3.5		3	3	3		10	20	15		3	4	3.5		20	20	20		2	2	2		20	20	20
Susceptible parent	9	9	9	9		100	100	100	100		8	9	8.5		90	100	95		9	9	9		90	90	90		9	9	9		100	100	100		9	9	9		100	100	100		9	9	9		100	100	100
Susceptible parent	9	9	9	9		100	100	100	100		8	9	8.5		80	100	90		9	9	9		90	90	90		9	9	9		100	100	100		9	9	9		100	100	100		9	9	9		100	100	100
Susceptible parent	9	9	9	9		100	100	100	100		8	9	8.5		100	100	100		9	9	9		90	90	90		9	9	9		100	100	100		9	9	9		100	100	100		9	9	9		100	100	100
Susceptible parent	9	9	9	9		100	100	100	100		8	9	8.5		100	100	100		9	9	9		90	90	90		9	9	9		90	100	95		9	9	9		100	100	100		9	9	9		100	100	100
Susceptible parent	9	9	9	9		100	100	100	100		9	9	9		100	80	90		9	9	9		90	90	90		9	9	9		100	100	100		9	9	9		100	100	100		9	9	9		100	100	100
Susceptible parent	9	9	9	9		100	100	100	100		8	8	8		90	80	85		9	9	9		90	90	90		9	9	9		100	100	100		9	9	9		100	100	100		9	9	9		100	100	100

## Sheet: Table S2
Supplementary Table S2. Map length, number of SNP markers, and marker density for
the linkage groups constructed for the AvS/WS recombinant inbred line population.
Chromosomes	Number of markers	Map length (cM)	Markers/ cM
1A	184	163.383	0.887951
1B	146	167.26	1.14562
1D	35	157.21	4.49171
2A	99	110.61	1.11727
2B	149	215.13	1.44383
2D	24	67.511	2.81296
3A	117	187.31	1.60094
3B	131	140.29	1.07092
3D	16	134.48	8.405
4A	113	165.93	1.46841
4B	66	135.92	2.05939
5A	135	202.39	1.49919
5B	123	214.04	1.74016
6A	94	128.14	1.36319
6B	106	148.08	1.39698
6D	16	113	7.0625
7A	142	309.38	2.17873
7B	114	212.52	1.86421
7D	11	94.62	8.60182
Total or mean	1821	3067	1.68424
Sub-genome	No. of markers	Map length (cM)	Markers/cM
A genome	884	1267.1	1.43337
B genome	835	1233.24	1.47693
D genome	102	566.821	5.55707
Homeologous chromosome group	No. of markers	Map length (cM)	Markers/cM
Group 1	365	487.85	1.33658
Group 2	272	393.25	1.44577
Group 3	264	462.08	1.7503
Group 4	179	301.85	1.68631
Group 5	258	416.43	1.61407
Group 6	216	389.22	1.80194
Group 7	267	616.52	2.30906

## Sheet: Table S3
Supplementary Table S3. Genotypes of SNP markers associated with the four quantitative trait loci in the 114 recombinant inbred lines from the cross AvS/WS.
	QYrWS.wgp-1BL					QYrWS.wgp-2AL						QYrWS.wgp-3AS			QYrWS.wgp-3BL
RILs	IWA3998	IWB7694	IWB40850	IWB72918		IWB7315	IWB57371	IWB51049	IWA5640	IWB34603		IWB63656	IWB36767		IWB11270	IWB22528	IWB11836
RIL_1	CC	GG	AA	TT		GA	*	CT	GA	CT		AA	TT		AA	CC	TT
RIL_2	TT	AA	GG	CC		AA	GG	CT	GA	CT		GG	CC		AA	CC	TT
RIL_3	TT	AA	GG	CC		GA	GA	CT	GA	TT		AA	TT		AA	CC	TT
RIL_4	CC	GG	AA	TT		AA	AA	CC	AA	TT		GG	CC		GG	TT	CC
RIL_5	TC	GA	GA	CT		GG	AA	CC	AA	TT		AA	TT		AA	CC	TT
RIL_6	TT	AA	GG	CC		AA	GG	TT	GG	CC		AA	TT		AA	CC	TT
RIL_7	CC	GG	AA	TT		AA	GG	TT	GG	CC		GG	CC		GA	CT	CT
RIL_8	CC	AA	GG	CC		AA	GG	TT	GG	CC		GA	*		GG	TT	TT
RIL_9	TT	AA	AA	TT		GA	GG	TT	GG	CC		AA	TT		GG	TT	CC
RIL_10	CC	GG	AA	TT		GA	GA	CT	GA	CT		GG	CC		AA	CC	TT
RIL_11	CC	GG	AA	TT		AA	GG	TT	GG	CC		GG	CC		GG	TT	CC
RIL_12	CC	GG	GG	CC		GG	AA	CC	AA	TT		AA	TT		AA	CC	TT
RIL_13	TT	AA	GG	CC		AA	GA	CT	GA	CT		AA	TT		AA	CC	TT
RIL_14	TT	AA	GG	CC		AA	GA	CC	AA	TT		GG	CC		GG	TT	CC
RIL_15	TT	AA	GG	CC		GG	AA	CC	AA	CC		AA	CC		AA	CC	TT
RIL_16	CC	GG	AA	TT		GG	AA	CC	AA	TT		GG	CC		GG	TT	CC
RIL_17	CC	GG	AA	TT		AA	GG	TT	GG	CC		AA	TT		GA	CT	CT
RIL_18	TT	AA	GG	CC		GG	AA	CC	AA	TT		GG	CC		GG	TT	CC
RIL_19	*	GA	GA	CT		GG	AA	CC	AA	TT		GG	TT		AA	CC	CC
RIL_20	TT	AA	GG	CC		AA	GG	TT	GG	CC		GG	CC		AA	CC	TT
RIL_21	TT	AA	GG	CC		AA	GG	TT	GG	CC		GG	CC		GG	TT	CC
RIL_22	TT	AA	GG	CC		AA	GG	TT	GG	CC		AA	TT		GG	TT	CC
RIL_23	TT	AA	GG	CC		GG	AA	CC	AA	TT		GG	CC		GG	TT	CC
RIL_24	TT	AA	GG	CC		GG	AA	CC	AA	TT		GG	TT		GG	TT	CC
RIL_25	CC	GG	GG	CC		GG	AA	CC	AA	TT		AA	TT		AA	CC	TT
RIL_26	CC	GG	AA	TT		AA	GG	TT	GG	*		GG	CC		GG	TT	CC
RIL_27	TT	AA	GG	CC		AA	GG	TT	GG	CC		GG	CC		AA	CC	TT
RIL_28	CC	GG	AA	TT		GG	AA	CC	AA	TT		AA	CC		AA	CC	TT
RIL_29	CC	GG	GA	CT		GG	*	CC	AA	TT		GA	CT		*	*	CC
RIL_30	CC	GG	AA	TT		GG	AA	CC	AA	TT		AA	CC		AA	CC	TT
RIL_31	TT	AA	AA	TT		GG	GG	TT	GG	CC		GG	CC		GA	CT	CT
RIL_32	TT	AA	GG	CC		GG	AA	CC	AA	TT		AA	TT		GG	TT	CC
RIL_33	TT	AA	GG	CC		AA	GG	TT	GG	CC		GG	CC		GG	TT	CC
RIL_34	CC	GG	AA	TT		AA	GG	TT	GG	CC		GG	CC		GG	TT	CC
RIL_35	CC	GG	AA	TT		AA	GA	TT	GG	CC		AA	TT		AA	TT	CC
RIL_36	TT	AA	GG	CC		GG	GA	CT	GA	CT		AA	TT		GG	TT	CC
RIL_37	TT	AA	GG	CC		GG	AA	CC	AA	TT		AA	TT		AA	CC	TT
RIL_38	TT	GG	AA	TT		GA	GA	CT	GA	CT		GG	CC		AA	CC	TT
RIL_39	TT	AA	GG	CC		GA	GA	CC	AA	TT		AA	TT		AA	CC	CC
RIL_40	TT	AA	GG	CC		GA	GA	CT	GA	CT		AA	TT		GG	TT	CC
RIL_41	TT	AA	GG	CC		AA	GG	CC	AA	CT		AA	TT		GG	TT	CT
RIL_42	TC	GA	GA	CT		GG	AA	CC	AA	TT		AA	TT		GG	TT	CC
RIL_43	TT	AA	AA	TT		GG	AA	*	GG	*		GG	CC		AA	CC	TT
RIL_44	CC	*	AA	TT		GA	GG	TT	GG	CC		GG	CC		*	*	CC
RIL_45	CC	GG	AA	TT		GG	AA	CC	AA	TT		GG	CC		GG	TT	CC
RIL_46	TT	AA	GG	CC		GG	AA	CC	AA	TT		AA	TT		GG	TT	CC
RIL_47	TT	AA	GG	CC		GG	AA	CC	AA	TT		AA	TT		AA	CC	TT
RIL_48	CC	GG	AA	TT		GG	AA	CC	AA	TT		GG	CC		GG	TT	CC
RIL_49	TT	AA	GG	CC		AA	GG	TT	GG	CC		GG	CC		AA	CC	TT
RIL_50	TT	AA	AA	TT		GA	GA	CT	GA	CT		AA	TT		GG	TT	CC
RIL_51	CC	GG	AA	TT		AA	AA	CC	AA	TT		GA	CT		GG	TT	CC
RIL_52	TT	AA	GG	CC		GG	AA	CC	AA	TT		GG	TT		AA	CC	TT
RIL_53	TT	AA	GG	CC		GG	GG	TT	GG	CC		GG	CC		GG	TT	CC
RIL_54	TT	AA	GG	CC		GG	AA	CC	AA	TT		GG	CC		AA	CC	TT
RIL_55	TC	GA	AA	TT		AA	GG	CC	AA	TT		GG	CC		GG	TT	CC
RIL_56	TC	GA	AA	TT		GG	AA	CC	AA	TT		AA	TT		GG	TT	CC
RIL_57	CC	GG	AA	TT		AA	GG	TT	GG	CC		AA	TT		GG	TT	CC
RIL_58	CC	GG	AA	TT		GA	GA	CT	GA	CC		AA	TT		GG	TT	CC
RIL_59	TT	AA	GG	CC		AA	GG	TT	GG	CC		GA	TT		GG	TT	CC
RIL_60	TT	AA	GG	CC		AA	GG	TT	GG	CC		GG	CC		GA	CT	CT
RIL_61	CC	GA	AA	TT		AA	GG	TT	GG	CC		AA	TT		AA	CC	TT
RIL_62	CC	GG	AA	TT		GG	AA	CC	AA	TT		GG	CC		AA	CC	TT
RIL_63	TT	AA	GG	CC		AA	GG	CT	GA	CT		GG	CC		GA	CT	CT
RIL_64	CC	GG	AA	TT		GG	GG	TT	GG	CC		AA	TT		GG	TT	CC
RIL_65	CC	GG	AA	*		GG	AA	CC	AA	TT		GG	CC		AA	CC	TT
RIL_66	TT	AA	GG	CC		GG	AA	CC	AA	TT		GG	CC		AA	CC	TT
RIL_67	TT	AA	GG	CC		GG	AA	CC	AA	CT		AA	CC		GG	TT	CC
RIL_68	CC	GG	AA	TT		GG	AA	CC	AA	TT		GG	CC		AA	CC	TT
RIL_69	TT	AA	GG	CC		AA	GG	TT	GG	CC		GG	CC		AA	CC	TT
RIL_70	TC	GA	GG	CC		GG	AA	TT	GG	CC		GG	CC		AA	CC	TT
RIL_71	CC	GG	AA	TT		AA	GG	TT	GG	CC		GG	CC		*	CC	TT
RIL_72	CC	GG	AA	TT		AA	GG	TT	GG	CC		AA	TT		GG	TT	CC
RIL_73	TT	AA	GG	CC		AA	*	CT	GA	CT		AA	TT		GG	TT	CC
RIL_74	TT	AA	GG	CC		AA	AA	CC	AA	TT		*	CT		GG	CC	TT
RIL_75	CC	GG	AA	TT		GG	AA	CC	AA	TT		GA	CT		GG	TT	CC
RIL_76	TT	AA	AA	TT		AA	GG	TT	GG	CC		GG	CC		AA	CC	TT
RIL_77	CC	GG	AA	TT		AA	GG	CC	AA	TT		AA	TT		GA	*	CC
RIL_78	CC	GG	AA	TT		AA	GG	TT	GG	CC		AA	TT		GG	TT	CC
RIL_79	TT	AA	AA	TT		GA	GG	TT	GG	CC		GG	CC		AA	CC	TT
RIL_80	TT	AA	GG	CT		GA	*	CT	GA	CC		GG	CC		GA	CT	*
RIL_81	CC	GG	GA	CT		AA	GG	TT	GG	CC		AA	TT		AA	CC	TT
RIL_82	CC	GG	AA	TT		GG	AA	CC	AA	TT		GG	TT		GA	CT	CT
RIL_83	CC	GG	AA	TT		GG	AA	CC	AA	TT		AA	TT		AA	CC	TT
RIL_84	TC	GA	GA	CT		GG	AA	CC	AA	TT		AA	TT		GG	TT	CC
RIL_85	CC	GG	AA	TT		GA	AA	CC	AA	TT		GG	CC		AA	CC	TT
RIL_86	CC	GG	AA	TT		GA	GA	CT	GA	CT		AA	*		GG	TT	CC
RIL_87	CC	GG	AA	TT		AA	GG	TT	GG	CC		AA	TT		GA	CT	CT
RIL_88	CC	GG	AA	TT		GG	AA	CC	AA	TT		GG	CC		GG	TT	CC
RIL_89	CC	GG	AA	TT		GG	AA	CC	AA	TT		GG	CC		GG	TT	CC
RIL_90	TT	AA	GG	CC		GG	AA	CC	AA	TT		GG	CC		GA	TT	CC
RIL_91	TT	AA	GG	CC		GG	AA	CC	AA	TT		GG	CC		GG	TT	CC
RIL_92	CC	AA	GG	CC		AA	GG	TT	GG	CC		GG	CC		GA	CT	CT
RIL_93	TC	AA	GG	CC		AA	GG	TT	GG	CC		AA	TT		GG	TT	CC
RIL_94	CC	GA	GG	CC		GG	AA	CC	AA	TT		AA	TT		AA	CC	TT
RIL_95	TT	AA	GG	CC		GG	AA	CC	AA	TT		GA	TT		GG	TT	CC
RIL_96	CC	GG	AA	TT		AA	GG	TT	GG	CC		AA	TT		GG	TT	CC
RIL_97	TC	GA	*	CT		AA	GG	TT	GG	CC		AA	TT		*	*	*
RIL_98	TC	GA	GG	CC		*	*	*	GG	*		GG	CC		AA	CC	TT
RIL_99	CC	GG	AA	TT		GG	AA	CC	AA	CT		AA	TT		GG	TT	CC
RIL_100	CC	GG	AA	TT		GA	AA	CC	AA	TT		AA	TT		AA	CC	TT
RIL_101	CC	GG	AA	TT		GG	AA	CC	AA	TT		GG	CC		AA	CC	TT
RIL_102	TT	AA	GA	CT		GG	AA	CC	AA	TT		GG	CC		AA	TT	CC
RIL_103	TT	AA	GG	CC		AA	GG	TT	GG	CC		GG	CC		GG	TT	CC
RIL_104	TT	AA	AA	TT		AA	GG	CC	AA	TT		GG	CC		GG	TT	CC
RIL_105	CC	GA	GA	CT		AA	GG	TT	GG	CC		GG	CC		AA	CC	TT
RIL_106	TT	AA	GG	CC		GA	GA	CT	GA	CT		*	*		GA	CT	CT
RIL_107	TC	GA	GA	CT		GG	GG	TT	GG	CC		AA	TT		GA	CT	*
RIL_108	TC	GA	GA	CT		AA	GG	TT	GG	CC		GA	CT		AA	CC	TT
RIL_109	CC	AA	GG	CC		*	GA	CT	GG	*		AA	TT		AA	TT	CC
RIL_110	TC	GA	AA	TT		GG	AA	CT	GA	CT		GG	CC		AA	CC	TT
RIL_111	CC	GG	AA	TT		AA	GG	TT	GG	CC		GA	CT		AA	CC	TT
RIL_112	TT	AA	GG	CC		GA	GG	CC	AA	TT		AA	CC		GG	TT	TT
RIL_113	TT	AA	GG	CC		GG	AA	CC	AA	TT		GG	TT		GG	TT	CC
RIL_114	TT	GA	GA	CT		AA	GG	TT	GG	CC		AA	TT		GG	TT	CC
William Som	TT	AA	GG	CC		AA	GG	TT	GG	CC		GG	CC		GG	TT	CC
Avocet S	CC	GG	AA	TT		GG	AA	CC	AA	TT		AA	TT		AA	CC	TT
